# Supplementary material for: The localization of PHRAGMOPLAST ORIENTING KINESIN1 at the division site depends on the microtubule-binding proteins TANGLED1 and AUXIN-INDUCED IN ROOT CULTURES9 in Arabidopsis
Source: Plant Cell. 2022 Aug 25;34(11):4583–99. doi: 10.1093/plcell/koac266 (PMC9614452; doi:10.1093/plcell/koac266)
Supplement: koac266_Supplementary_Data [file koac266_supplementary_data.zip]

Archive with 5 entries (4 files):
- koac266_Supplementary_Data/
- koac266_Supplementary_Data/SupplementalDataset1.xlsx
- koac266_Supplementary_Data/tpc.22.00398_Author_Revisions_Checklist.pdf
- koac266_Supplementary_Data/TPC2022RA00398DR1_Supplemental_Figures_1_8_Supplemental_Table_1.pdf
- koac266_Supplementary_Data/tpc22.00398.PeerReviewReport.pdf
