# Supplementary material for: The localization of PHRAGMOPLAST ORIENTING KINESIN1 at the division site depends on the microtubule-binding proteins TANGLED1 and AUXIN-INDUCED IN ROOT CULTURES9 in Arabidopsis
Source: Plant Cell. 2022 Aug 25;34(11):4583–99. doi: 10.1093/plcell/koac266 (PMC9614452; doi:10.1093/plcell/koac266)
Supplement: koac266_Supplementary_Data [file koac266_supplementary_data.zip › koac266_Supplementary_Data/SupplementalDataset1.xlsx]

## Sheet: all
Supplemental Data. Mills et al. (2022). Plant Cell.
Supplementary Dataset 1. Statistical Analysis Tables
Figure 2C	Anova: Single Factor
Levene's Test
	SUMMARY
	Groups	Count	Sum	Average	Variance
	TAN1-YFP tan1 air9	331	7560.03	22.84	332.047
	TAN1(1-132)-YFP tan1 air9	326	7171.3	21.9979	249.811
	ANOVA
	Source of Variation	SS	df	MS	F	P-value	F crit
	Between Groups	116.47	1	116.47	0.399905	0.527359	3.85569
	Within Groups	190764	655	291.243
	Total	190881	656
	Anova: Single Factor
	SUMMARY
	Groups	Count	Sum	Average	Variance
	TAN1(1-132)-YFP tan1 air9	326	7171.3	21.9979	249.811
	untransformed tan1 air9	128	4367.43	34.1206	464.002
	ANOVA
	Source of Variation	SS	df	MS	F	P-value	F crit
	Between Groups	13507.4	1	13507.4	43.5733	1.14701e-10	3.86211
	Within Groups	140117	452	309.993
	Total	153624	453
Figure 2D	Column B	TAN1(1-132)-YFP tan1 air9
two-tailed t-test with Welch’s correction	vs.	vs.
	Column A	TAN1-YFP tan1 air9
	Unpaired t test with Welch's correction
	P value	0.1981
	P value summary	ns
	Significantly different? (P < 0.05)	No
	One- or two-tailed P value?	Two-tailed
	Welch-corrected t, df	t=1.299 df=73.33
	How big is the difference?
	Mean ± SEM of column A	1.881 ± 0.05957, n=29
	Mean ± SEM of column B	1.997 ± 0.06636, n=48
	Difference between means	0.1158 ± 0.08918
	95% confidence interval	-0.06189 to 0.2936
	R squared	0.02249
	F test to compare variances
	F,DFn, Dfd	2.054, 47, 28
	P value	0.0446
	P value summary	*
	Significantly different? (P < 0.05)	Yes
	Column C	untransformed tan1 air9
	vs.	vs.
	Column B	TAN1(1-132)-YFP tan1 air9
	Unpaired t test with Welch's correction
	P value	< 0.0001
	P value summary	****
	Significantly different? (P < 0.05)	Yes
	One- or two-tailed P value?	Two-tailed
	Welch-corrected t, df	t=4.985 df=83.21
	How big is the difference?
	Mean ± SEM of column B	1.997 ± 0.06636, n=48
	Mean ± SEM of column C	1.582 ± 0.05003, n=40
	Difference between means	-0.4143 ± 0.08311
	95% confidence interval	-0.5796 to -0.2490
	R squared	0.23
	F test to compare variances
	F,DFn, Dfd	2.112, 47, 39
	P value	0.0181
	P value summary	*
	Significantly different? (P < 0.05)	Yes
Figure 2E	F-Test Two-Sample for Variances PPB Angles
F-test
		TAN1(1-132)-YFP tan1 air9	TAN1-YFP tan1 air9
	Mean	88.6291	89.9819
	Variance	63.1753	47.3002
	Observations	84	100
	df	83	99
	F	1.33562
	P(F<=f) one-tail	0.083666
	F Critical one-tail	1.41193
	F-Test Two-Sample for Variances PPB Angles
		TAN1(1-132)-YFP tan1 air9	untransformed tan1 air9
	Mean	88.6291	90.6084
	Variance	63.1753	139.583
	Observations	84	41
	df	83	40
	F	0.452601
	P(F<=f) one-tail	0.001209
	F Critical one-tail	0.649554
	F-Test Two-Sample for Variances Phragmoplast Angles
		TAN1(1-132)-YFP tan1 air9	TAN1-YFP tan1 air9
	Mean	92.2123	90.5104
	Variance	126.401	95.1548
	Observations	85	96
	df	84	95
	F	1.32837
	P(F<=f) one-tail	0.089656
	F Critical one-tail	1.41634
	F-Test Two-Sample for Variances Phragmoplast Angles
		TAN1(1-132)-YFP tan1 air9	untransformed tan1 air9
	Mean	92.2123	85.367
	Variance	126.401	995.549
	Observations	85	42
	df	84	41
	F	0.126966
	P(F<=f) one-tail	1.11e-15
	F Critical one-tail	0.652138
Figure 3K	Column B	TAN1(1-132)28-33A-YFP tan1 air9
Mann Whitney U-Test	vs.	vs.
	Column A	TAN1(1-132)-YFP tan1 air9
	Mann Whitney test
	P value	< 0.0001
	Exact or approximate P value?	Exact
	P value summary	****
	Significantly different? (P < 0.05)	Yes
	One- or two-tailed P value?	Two-tailed
	Sum of ranks in column A,B	5675 , 1228
	Mann-Whitney U	147
	Difference between medians
	Median of column A	1.783, n=71
	Median of column B	1.058, n=46
	Difference: Actual	-0.7254
	Difference: Hodges-Lehmann	-0.6443
Figure 4D	Anova: Single Factor
Levene's Test
	SUMMARY
	Groups	Count	Sum	Average	Variance
	TAN1(1-132)28-33A-YFP tan1 air9	117	3682.5	31.4744	407.095
	untransformed tan1 air9	111	3733.35	33.6338	418.202
	ANOVA
	Source of Variation	SS	df	MS	F	P-value	F crit
	Between Groups	265.613	1	265.613	0.643907	0.423142	3.88293
	Within Groups	93225.2	226	412.501
	Total	93490.9	227
	Anova: Single Factor
	SUMMARY
	Groups	Count	Sum	Average	Variance
	TAN1(1-132)-YFP tan1 air9	111	2507.08	22.5863	349.291
	TAN1(1-132)28-33A-YFP tan1 air9	117	3682.5	31.4744	407.095
	ANOVA
	Source of Variation	SS	df	MS	F	P-value	F crit
	Between Groups	4499.77	1	4499.77	11.874	0.000679	3.88293
	Within Groups	85645.1	226	378.961
	Total	90144.8	227
Figure 4E	Column B	TAN1(1-132)28-33A-YFP tan1 air9
two-tailed t-test with Welch’s correction	vs.	vs.
	Column A	TAN1(1-132)-YFP tan1 air9
	Unpaired t test with Welch's correction
	P value	0.0056
	P value summary	**
	Significantly different? (P < 0.05)	Yes
	One- or two-tailed P value?	Two-tailed
	Welch-corrected t, df	t=2.844 df=81.55
	How big is the difference?
	Mean ± SEM of column A	1.763 ± 0.03920, n=44
	Mean ± SEM of column B	1.597 ± 0.04321, n=41
	Difference between means	-0.1659 ± 0.05834
	95% confidence interval	-0.2820 to -0.04986
	R squared	0.09024
	F test to compare variances
	F,DFn, Dfd	1.132, 40, 43
	P value	0.6886
	P value summary	ns
	Significantly different? (P < 0.05)	No
	Column C	untransformed tan1 air9
	vs.	vs.
	Column B	TAN1(1-132)28-33A-YFP tan1 air9
	Unpaired t test with Welch's correction
	P value	0.0004
	P value summary	***
	Significantly different? (P < 0.05)	Yes
	One- or two-tailed P value?	Two-tailed
	Welch-corrected t, df	t=3.723 df=84.86
	How big is the difference?
	Mean ± SEM of column B	1.597 ± 0.04321, n=41
	Mean ± SEM of column C	1.374 ± 0.04127, n=47
	Difference between means	-0.2224 ± 0.05975
	95% confidence interval	-0.3413 to -0.1036
	R squared	0.1404
	F test to compare variances
	F,DFn, Dfd	1.046, 46, 40
	P value	0.8899
	P value summary	ns
	Significantly different? (P < 0.05)	No
Figure 4F	F-Test Two-Sample for Variances PPB Angles
F-test
		TAN1(1-132)28-33A-YFP tan1 air9	TAN1(1-132)-YFP tan1 air9
	Mean	87.5645	90.0992
	Variance	85.1331	91.1753
	Observations	42	55
	df	41	54
	F	0.93373
	P(F<=f) one-tail	0.413311
	F Critical one-tail	0.608806
	F-Test Two-Sample for Variances PPB Angles
		TAN1(1-132)28-33A-YFP tan1 air9	untransformed tan1 air9
	Mean	87.5645	88.7694
	Variance	85.1331	283.227
	Observations	42	59
	df	41	58
	F	0.300583
	P(F<=f) one-tail	4.97881e-05
	F Critical one-tail	0.612086
	F-Test Two-Sample for Variances Phragmoplast Angles
		TAN1(1-132)28-33A-YFP tan1 air9	TAN1(1-132)-YFP tan1 air9
	Mean	93.6496	90.9491
	Variance	520.799	131.237
	Observations	43	65
	df	42	64
	F	3.96839
	P(F<=f) one-tail	3.73056e-07
	F Critical one-tail	1.57365
	F-Test Two-Sample for Variances Phragmoplast Angles
		TAN1(1-132)28-33A-YFP tan1 air9	untransformed tan1 air9
	Mean	93.6496	97.9447
	Variance	520.799	500.146
	Observations	43	39
	df	42	38
	F	1.04129
	P(F<=f) one-tail	0.451586
	F Critical one-tail	1.70078
Figure 5C	Anova: Single Factor
Levene's test
	SUMMARY
	Groups	Count	Sum	Average	Variance
	air9	47	529.893	11.2743	64.734
	TAN1-YFP tan1 air9	48	974.27	20.2973	219.991
	ANOVA
	Source of Variation	SS	df	MS	F	P-value	F crit
	Between Groups	1933.37	1	1933.37	13.5015	0.000398	3.94341
	Within Groups	13317.3	93	143.197
	Total	15250.7	94
	Anova: Single Factor
	SUMMARY
	Groups	Count	Sum	Average	Variance
	YFP-TAN1(28-33A) tan1 air9	47	562.518	11.9685	110.075
	TAN1-YFP tan1 air9	48	974.27	20.2973	219.991
	ANOVA
	Source of Variation	SS	df	MS	F	P-value	F crit
	Between Groups	1647.34	1	1647.34	9.94626	0.002171	3.94341
	Within Groups	15403	93	165.624
	Total	17050.4	94
	Anova: Single Factor
	SUMMARY
	Groups	Count	Sum	Average	Variance
	YFP-TAN1(28-33A) tan1 air9	47	562.518	11.9685	110.075
	untransformed tan1 air9	47	1422.58	30.2675	298.227
	ANOVA
	Source of Variation	SS	df	MS	F	P-value	F crit
	Between Groups	7869.12	1	7869.12	38.5456	1.52e-08	3.94454
	Within Groups	18781.9	92	204.151
	Total	26651	93
	Anova: Single Factor
	SUMMARY
	Groups	Count	Sum		Average	Variance
	YFP-TAN1(28-33A) tan1 air9	47	562.518		11.9685	110.075
	air9	47	529.893		11.2743	64.734
	ANOVA
	Source of Variation	SS	df		MS	F	P-value	F crit
	Between Groups	11.3237	1		11.3237	0.129555	0.719719	3.94454
	Within Groups	8041.23	92		87.4046
	Total	8052.55	93
Figure 5D	Column B	TAN1-YFP tan1 air9
two-tailed t-test with Welch’s correction	vs.	vs.
	Column A	air9
	Unpaired t test with Welch's correction
	P value	0.1539
	P value summary	ns
	Significantly different? (P < 0.05)	No
	One- or two-tailed P value?	Two-tailed
	Welch-corrected t, df	t=1.442 df=67.09
	How big is the difference?
	Mean ± SEM of column A	1.142 ± 0.03768, n=37
	Mean ± SEM of column B	1.071 ± 0.03157, n=33
	Difference between means	-0.07090 ± 0.04916
	95% confidence interval	-0.1690 to 0.02722
	R squared	0.03007
	F test to compare variances
	F,DFn, Dfd	1.598, 36, 32
	P value	0.1819
	P value summary	ns
	Significantly different? (P < 0.05)	No
	Column C	YFP-TAN1(28-33A) tan1 air9
	vs.	vs.
	Column B	TAN1-YFP tan1 air9
	Unpaired t test with Welch's correction
	P value	0.2196
	P value summary	ns
	Significantly different? (P < 0.05)	No
	One- or two-tailed P value?	Two-tailed
	Welch-corrected t, df	t=1.241 df=57.85
	How big is the difference?
	Mean ± SEM of column B	1.071 ± 0.03157, n=33
	Mean ± SEM of column C	1.134 ± 0.04012, n=31
	Difference between means	0.06335 ± 0.05105
	95% confidence interval	-0.03884 to 0.1655
	R squared	0.02593
	F test to compare variances
	F,DFn, Dfd	1.518, 30, 32
	P value	0.2487
	P value summary	ns
	Significantly different? (P < 0.05)	No
	Column D	untransformed tan1 air9
	vs.	vs.
	Column C	YFP-TAN1(28-33A) tan1 air9
	Unpaired t test with Welch's correction
	P value	< 0.0001
	P value summary	****
	Significantly different? (P < 0.05)	Yes
	One- or two-tailed P value?	Two-tailed
	Welch-corrected t, df	t=7.874 df=44.27
	How big is the difference?
	Mean ± SEM of column C	1.134 ± 0.04012, n=31
	Mean ± SEM of column D	0.7820 ± 0.01980, n=38
	Difference between means	-0.3523 ± 0.04474
	95% confidence interval	-0.4424 to -0.2621
	R squared	0.5834
	F test to compare variances
	F,DFn, Dfd	3.348, 30, 37
	P value	0.0006
	P value summary	***
	Significantly different? (P < 0.05)	Yes
	Column C	YFP-TAN1(28-33A) tan1 air9
	vs.	vs.
	Column A	air9
	Unpaired t test with Welch's correction
	P value	0.8914
	P value summary	ns
	Significantly different? (P < 0.05)	No
	One- or two-tailed P value?	Two-tailed
	Welch-corrected t, df	t=0.1371 df=64.47
	How big is the difference?
	Mean ± SEM of column A	1.142 ± 0.03768, n=37
	Mean ± SEM of column C	1.134 ± 0.04012, n=31
	Difference between means	-0.007548 ± 0.05504
	95% confidence interval	-0.1175 to 0.1024
	R squared	0.0002916
	F test to compare variances
	F,DFn, Dfd	1.053, 36, 30
	P value	0.8922
	P value summary	ns
	Significantly different? (P < 0.05)	No
Figure 5E	F-Test Two-Sample for Variances
F-test
		TAN1-YFP tan1 air9	air9
	Mean	87.7433	89.7512
	Variance	30.1895	15.4355
	Observations	27	30
	df	26	29
	F	1.95585
	P(F<=f) one-tail	0.0407616
	F Critical one-tail	1.88302
	F-Test Two-Sample for Variances
		YFP-TAN1(28-33A) tan1 air9	TAN1-YFP tan1 air9
	Mean	87.6868	87.7433
	Variance	50.4302	30.1895
	Observations	23	27
	df	22	26
	F	1.67046
	P(F<=f) one-tail	0.105106
	F Critical one-tail	1.96639
	F-Test Two-Sample for Variances
		YFP-TAN1(28-33A) tan1 air9	untransformed tan1 air9
	Mean	86.732	87.7198
	Variance	30.8683	81.0053
	Observations	22	31
	df	21	30
	F	0.381065
	P(F<=f) one-tail	0.0123162
	F Critical one-tail	0.497451
	F-Test Two-Sample for Variances
		air9	YFP-TAN1(28-33A) tan1 air9
	Mean	89.7512	86.732
	Variance	15.4355	30.8683
	Observations	30	22
	df	29	21
	F	0.500044
	P(F<=f) one-tail	0.0418572
	F Critical one-tail	0.517538
	F-Test Two-Sample for Variances
		air9	TAN1-YFP tan1 air9
	Mean	89.4761	90.5202
	Variance	15.3401	22.7
	Observations	20	20
	df	19	19
	F	0.675776
	P(F<=f) one-tail	0.200366
	F Critical one-tail	0.461201
	F-Test Two-Sample for Variances
		YFP-TAN1(28-33A) tan1 air9	TAN1-YFP tan1 air9
	Mean	88.5462	90.5202
	Variance	76.9254	22.7
	Observations	15	20
	df	14	19
	F	3.38878
	P(F<=f) one-tail	0.00734506
	F Critical one-tail	2.25561
	F-Test Two-Sample for Variances
		YFP-TAN1(28-33A) tan1 air9	untransformed tan1 air9
	Mean	88.5462	97.3857
	Variance	76.9254	377.27
	Observations	15	12
	df	14	11
	F	0.2039
	P(F<=f) one-tail	0.00336345
	F Critical one-tail	0.389788
	F-Test Two-Sample for Variances
		YFP-TAN1(28-33A) tan1 air9	air9
	Mean	88.5462	89.4761
	Variance	76.9254	15.3401
	Observations	15	20
	df	14	19
	F	5.01465
	P(F<=f) one-tail	0.000739079
	F Critical one-tail	2.25561
Supplemental Figure 1A	Anova: Single Factor
Levene's test
	SUMMARY
	Groups	Count	Sum	Average	Variance
	TAN1(1-132)-YFP tan1 air9 line N	279	8446.82	30.2753	371.025
	TAN1-YFP tan1 air9	330	7354.97	22.2878	315.852
	ANOVA
	Source of Variation	SS	df	MS	F	P-value	F crit
	Between Groups	9645.53	1	9645.53	28.276	1.48e-07	3.85682
	Within Groups	207060	607	341.12
	Total	216706	608
	Anova: Single Factor
	SUMMARY
	Groups	Count	Sum	Average	Variance
	TAN1(1-132)-YFP tan1 air9 line I	162	4227.47	26.0955	308.987
	TAN1-YFP tan1 air9	125	2624.61	20.9968	257.435
	ANOVA
	Source of Variation	SS	df	MS	F	P-value	F crit
	Between Groups	1834.24	1	1834.24	6.40096	0.011945	3.87429
	Within Groups	81668.7	285	286.557
	Total	83503	286
	Anova: Single Factor
	SUMMARY
	Groups	Count	Sum	Average	Variance
	TAN1(1-132)-YFP tan1 air9 line N	279	8446.82	30.2753	371.025
	untransformed tan1 air9	147	5284.51	35.9491	433.194
	ANOVA
	Source of Variation	SS	df	MS	F	P-value	F crit
	Between Groups	3099.21	1	3099.21	7.89744	0.00518	3.86348
	Within Groups	166391	424	392.432
	Total	169490	425
	Anova: Single Factor
	SUMMARY
	Groups	Count	Sum	Average	Variance
	TAN1(1-132)-YFP tan1 air9 line I	162	4227.47	26.0955	308.987
	untransformed tan1 air9	108	3414.07	31.6118	445.816
	ANOVA
	Source of Variation	SS	df	MS	F	P-value	F crit
	Between Groups	1971.82	1	1971.82	5.42281	0.020619	3.87639
	Within Groups	97449.2	268	363.616
	Total	99421	269
Supplemental Figure 1B	Column D	TAN1(1-132)-YFP tan1 air9 line N
two-tailed t-test with Welch’s correction	vs.	vs.
	Column A	TAN1-YFP tan1 air9
	Unpaired t test with Welch's correction
	P value	0.1876
	P value summary	ns
	Significantly different? (P < 0.05)	No
	One- or two-tailed P value?	Two-tailed
	Welch-corrected t, df	t=1.333 df=59.94
	How big is the difference?
	Mean ± SEM of column A	2.014 ± 0.03669, n=90
	Mean ± SEM of column D	1.921 ± 0.05921, n=34
	Difference between means	-0.09284 ± 0.06965
	95% confidence interval	-0.2322 to 0.04649
	R squared	0.02879
	F test to compare variances
	F,DFn, Dfd	1.017, 89, 33
	P value	0.9898
	P value summary	ns
	Significantly different? (P < 0.05)	No
	Column C	TAN1(1-132)-YFP tan1 air9 line I
	vs.	vs.
	Column A	TAN1-YFP tan1 air9
	Unpaired t test with Welch's correction
	P value	0.0267
	P value summary	*
	Significantly different? (P < 0.05)	Yes
	One- or two-tailed P value?	Two-tailed
	Welch-corrected t, df	t=2.317 df=33.74
	How big is the difference?
	Mean ± SEM of column A	2.014 ± 0.03669, n=90
	Mean ± SEM of column C	1.789 ± 0.08997, n=26
	Difference between means	-0.2252 ± 0.09717
	95% confidence interval	-0.4227 to -0.02765
	R squared	0.1373
	F test to compare variances
	F,DFn, Dfd	1.737, 25, 89
	P value	0.0628
	P value summary	ns
	Significantly different? (P < 0.05)	No
	Column F	untransformed tan1 air9
	vs.	vs.
	Column D	TAN1(1-132)-YFP tan1 air9 line N
	Unpaired t test with Welch's correction
	P value	< 0.0001
	P value summary	****
	Significantly different? (P < 0.05)	Yes
	One- or two-tailed P value?	Two-tailed
	Welch-corrected t, df	t=5.547 df=51.93
	How big is the difference?
	Mean ± SEM of column D	1.921 ± 0.05921, n=34
	Mean ± SEM of column F	1.551 ± 0.03060, n=118
	Difference between means	-0.3697 ± 0.06664
	95% confidence interval	-0.5034 to -0.2360
	R squared	0.3721
	F test to compare variances
	F,DFn, Dfd	1.079, 33, 117
	P value	0.7447
	P value summary	ns
	Significantly different? (P < 0.05)	No
	Column F	untransformed tan1 air9
	vs.	vs.
	Column C	TAN1(1-132)-YFP tan1 air9 line I
	Unpaired t test with Welch's correction
	P value	0.018
	P value summary	*
	Significantly different? (P < 0.05)	Yes
	One- or two-tailed P value?	Two-tailed
	Welch-corrected t, df	t=2.498 df=31.03
	How big is the difference?
	Mean ± SEM of column C	1.789 ± 0.08997, n=26
	Mean ± SEM of column F	1.551 ± 0.03060, n=118
	Difference between means	-0.2374 ± 0.09503
	95% confidence interval	-0.4312 to -0.04356
	R squared	0.1674
	F test to compare variances
	F,DFn, Dfd	1.905, 25, 117
	P value	0.0234
	P value summary	*
	Significantly different? (P < 0.05)	Yes
Supplemental Figure 1C	F-Test Two-Sample for Variances PPB Angles
F-test
		TAN1(1-132)-YFP tan1 air9 line N	TAN1-YFP tan1 air9
	Mean	90.0436	90.1112
	Variance	92.4608	53.5087
	Observations	158	114
	df	157	113
	F	1.72796
	P(F<=f) one-tail	0.001121
	F Critical one-tail	1.33903
	F-Test Two-Sample for Variances PPB Angles
		TAN1(1-132)-YFP tan1 air9 line N	untransformed tan1 air9
	Mean	90.0436	88.0837
	Variance	92.4608	139.832
	Observations	158	62
	df	157	61
	F	0.661227
	P(F<=f) one-tail	0.021719
	F Critical one-tail	0.713702
	F-Test Two-Sample for Variances PPB Angles
		TAN1(1-132)-YFP tan1 air9 line I	TAN1-YFP tan1 air9
	Mean	89.0277	89.6371
	Variance	76.2291	45.3031
	Observations	80	65
	df	79	64
	F	1.68265
	P(F<=f) one-tail	0.016147
	F Critical one-tail	1.48971
	F-Test Two-Sample for Variances PPB Angles
		TAN1(1-132)-YFP tan1 air9 line I	untransformed tan1 air9
	Mean	89.0277	86.3788
	Variance	76.2291	180.7
	Observations	80	53
	df	79	52
	F	0.421854
	P(F<=f) one-tail	0.000259
	F Critical one-tail	0.66483
	F-Test Two-Sample for Variances Phragmoplast Angles
		TAN1(1-132)-YFP tan1 air9 line N	TAN1-YFP tan1 air9
	Mean	87.9299	89.9635
	Variance	187.048	78.6657
	Observations	130	108
	df	129	107
	F	2.37776
	P(F<=f) one-tail	2.81e-06
	F Critical one-tail	1.36061
	F-Test Two-Sample for Variances Phragmoplast Angles
		untransformed tan1 air9	TAN1(1-132)-YFP tan1 air9 line N
	Mean	82.2287	87.9299
	Variance	906.532	187.048
	Observations	71	130
	df	70	129
	F	4.84652
	P(F<=f) one-tail	5.19e-15
	F Critical one-tail	1.40063
	F-Test Two-Sample for Variances Phragmoplast Angles
		TAN1(1-132)-YFP tan1 air9 line I	TAN1-YFP tan1 air9
	Mean	89.0486	91.1181
	Variance	151.749	80.7648
	Observations	75	58
	df	74	57
	F	1.8789
	P(F<=f) one-tail	0.007002
	F Critical one-tail	1.5211
	F-Test Two-Sample for Variances Phragmoplast Angles
		TAN1(1-132)-YFP tan1 air9 line I	untransformed tan1 air9
	Mean	89.0486	83.6946
	Variance	151.749	764.871
	Observations	75	49
	df	74	48
	F	0.198398
	P(F<=f) one-tail	2.93e-10
	F Critical one-tail	0.654993
Supplemental Figure 3A	Anova: Single Factor
Levene's test
	SUMMARY
	Groups	Count	Sum	Average	Variance
	TAN1(1-132)28-33A-YFP tan1 air9 Line 8	125	3296.77	26.3742	301.215
	TAN1(1-132)-YFP tan1 air9	131	2973.83	22.701	278.316
	ANOVA
	Source of Variation	SS	df	MS	F	P-value	F crit
	Between Groups	863.044	1	863.044	2.9812	0.085453	3.87833
	Within Groups	73531.8	254	289.495
	Total	74394.8	255
	Anova: Single Factor
	SUMMARY
	Groups	Count	Sum	Average	Variance
	untransformed tan1 air9	123	3928.56	31.9395	397.987
	TAN1(1-132)28-33A-YFP tan1 air9 Line 8	125	3296.77	26.3742	301.215
	ANOVA
	Source of Variation	SS	df	MS	F	P-value	F crit
	Between Groups	1920.19	1	1920.19	5.49871	0.019826	3.87954
	Within Groups	85905.1	246	349.208
	Total	87825.3	247
	Anova: Single Factor
	SUMMARY
	Groups	Count	Sum	Average	Variance
	TAN1(1-132)28-33A-YFP tan1 air9 Line A	85	2793.12	32.8603	367.627
	TAN1(1-132)-YFP tan1 air9	91	1867.83	20.5255	273.106
	ANOVA
	Source of Variation	SS	df	MS	F	P-value	F crit
	Between Groups	6686.6	1	6686.6	20.9784	8.82e-06	3.89546
	Within Groups	55460.2	174	318.737
	Total	62146.8	175
	Anova: Single Factor
	SUMMARY
	Groups	Count	Sum	Average	Variance
	untransformed tan1 air9	87	2694.62	30.9726	458.501
	TAN1(1-132)28-33A-YFP tan1 air9 Line A	85	2793.12	32.8603	367.627
	ANOVA
	Source of Variation	SS	df	MS	F	P-value	F crit
	Between Groups	153.2	1	153.2	0.370407	0.543595	3.89674
	Within Groups	70311.7	170	413.598
	Total	70464.9	171
Supplemental Figure 3B	Column D	TAN1(1-132)28-33A-YFP tan1 air9 Line 8
two-tailed t-test with Welch’s correction	vs.	vs.
	Column A	TAN1(1-132)-YFP tan1 air9
	Unpaired t test with Welch's correction
	P value	0.0043
	P value summary	**
	Significantly different? (P < 0.05)	Yes
	One- or two-tailed P value?	Two-tailed
	Welch-corrected t, df	t=2.931 df=88.78
	How big is the difference?
	Mean ± SEM of column A	1.763 ± 0.03920, n=44
	Mean ± SEM of column D	1.593 ± 0.04264, n=47
	Difference between means	-0.1698 ± 0.05792
	95% confidence interval	-0.2849 to -0.05469
	R squared	0.08825
	F test to compare variances
	F,DFn, Dfd	1.264, 46, 43
	P value	0.4411
	P value summary	ns
	Significantly different? (P < 0.05)	No
	Column C	TAN1(1-132)28-33A-YFP tan1 air9 Line A
	vs.	vs.
	Column A	TAN1(1-132)-YFP tan1 air9
	Unpaired t test with Welch's correction
	P value	< 0.0001
	P value summary	****
	Significantly different? (P < 0.05)	Yes
	One- or two-tailed P value?	Two-tailed
	Welch-corrected t, df	t=6.982 df=90.31
	How big is the difference?
	Mean ± SEM of column A	1.763 ± 0.03920, n=44
	Mean ± SEM of column C	1.389 ± 0.03650, n=50
	Difference between means	-0.3740 ± 0.05356
	95% confidence interval	-0.4804 to -0.2676
	R squared	0.3506
	F test to compare variances
	F,DFn, Dfd	1.015, 43, 49
	P value	0.9549
	P value summary	ns
	Significantly different? (P < 0.05)	No
	Column E	untransformed tan1 air9
	vs.	vs.
	Column D	TAN1(1-132)28-33A-YFP tan1 air9 Line 8
	Unpaired t test with Welch's correction
	P value	0.0004
	P value summary	***
	Significantly different? (P < 0.05)	Yes
	One- or two-tailed P value?	Two-tailed
	Welch-corrected t, df	t=3.684 df=91.90
	How big is the difference?
	Mean ± SEM of column D	1.593 ± 0.04264, n=47
	Mean ± SEM of column E	1.374 ± 0.04127, n=47
	Difference between means	-0.2186 ± 0.05934
	95% confidence interval	-0.3365 to -0.1007
	R squared	0.1287
	F test to compare variances
	F,DFn, Dfd	1.067, 46, 46
	P value	0.8261
	P value summary	ns
	Significantly different? (P < 0.05)	No
	Column E	untransformed tan1 air9
	vs.	vs.
	Column C	TAN1(1-132)28-33A-YFP tan1 air9 Line A
	Unpaired t test with Welch's correction
	P value	0.7946
	P value summary	ns
	Significantly different? (P < 0.05)	No
	One- or two-tailed P value?	Two-tailed
	Welch-corrected t, df	t=0.2611 df=92.80
	How big is the difference?
	Mean ± SEM of column C	1.389 ± 0.03650, n=50
	Mean ± SEM of column E	1.374 ± 0.04127, n=47
	Difference between means	-0.01439 ± 0.05510
	95% confidence interval	-0.1238 to 0.09503
	R squared	0.0007342
	F test to compare variances
	F,DFn, Dfd	1.202, 46, 49
	P value	0.5269
	P value summary	ns
	Significantly different? (P < 0.05)	No
Supplemental Figure 5A	Column B	TAN1-YFP tan1 air9
two-tailed t-test with Welch’s correction	vs.	vs.
	Column A	air9
	Unpaired t test with Welch's correction
	P value	< 0.0001
	P value summary	****
	Significantly different? (P < 0.05)	Yes
	One- or two-tailed P value?	Two-tailed
	Welch-corrected t, df	t=4.114 df=127.5
	How big is the difference?
	Mean ± SEM of column A	1.249 ± 0.02674, n=85
	Mean ± SEM of column B	1.079 ± 0.03168, n=60
	Difference between means	-0.1705 ± 0.04146
	95% confidence interval	-0.2526 to -0.08851
	R squared	0.1171
	F test to compare variances
	F,DFn, Dfd	1.009, 84, 59
	P value	0.9814
	P value summary	ns
	Significantly different? (P < 0.05)	No
	Column C	YFP-TAN1(28-33A) tan1 air9 line 1
	vs.	vs.
	Column A	air9
	Unpaired t test with Welch's correction
	P value	0.0001
	P value summary	***
	Significantly different? (P < 0.05)	Yes
	One- or two-tailed P value?	Two-tailed
	Welch-corrected t, df	t=4.263 df=36.61
	How big is the difference?
	Mean ± SEM of column A	1.249 ± 0.02674, n=85
	Mean ± SEM of column C	1.013 ± 0.04837, n=23
	Difference between means	-0.2356 ± 0.05527
	95% confidence interval	-0.3476 to -0.1236
	R squared	0.3317
	F test to compare variances
	F,DFn, Dfd	1.129, 84, 22
	P value	0.7743
	P value summary	ns
	Significantly different? (P < 0.05)	No
	Column C	YFP-TAN1(28-33A) tan1 air9 line 1
	vs.	vs.
	Column B	TAN1-YFP tan1 air9
	Unpaired t test with Welch's correction
	P value	0.2671
	P value summary	ns
	Significantly different? (P < 0.05)	No
	One- or two-tailed P value?	Two-tailed
	Welch-corrected t, df	t=1.125 df=42.04
	How big is the difference?
	Mean ± SEM of column B	1.079 ± 0.03168, n=60
	Mean ± SEM of column C	1.013 ± 0.04837, n=23
	Difference between means	-0.06504 ± 0.05782
	95% confidence interval	-0.1817 to 0.05165
	R squared	0.02921
	F test to compare variances
	F,DFn, Dfd	1.119, 59, 22
	P value	0.7948
	P value summary	ns
	Significantly different? (P < 0.05)	No
	Column D	YFP-TAN1(28-33A) tan1 air9 line 3
	vs.	vs.
	Column A	air9
	Unpaired t test with Welch's correction
	P value	< 0.0001
	P value summary	****
	Significantly different? (P < 0.05)	Yes
	One- or two-tailed P value?	Two-tailed
	Welch-corrected t, df	t=6.087 df=153.9
	How big is the difference?
	Mean ± SEM of column A	1.249 ± 0.02674, n=85
	Mean ± SEM of column D	1.019 ± 0.02673, n=72
	Difference between means	-0.2301 ± 0.03781
	95% confidence interval	-0.3048 to -0.1555
	R squared	0.194
	F test to compare variances
	F,DFn, Dfd	1.182, 84, 71
	P value	0.4707
	P value summary	ns
	Significantly different? (P < 0.05)	No
	Column D	YFP-TAN1(28-33A) tan1 air9 line 3
	vs.	vs.
	Column B	TAN1-YFP tan1 air9
	Unpaired t test with Welch's correction
	P value	0.153
	P value summary	ns
	Significantly different? (P < 0.05)	No
	One- or two-tailed P value?	Two-tailed
	Welch-corrected t, df	t=1.438 df=121.7
	How big is the difference?
	Mean ± SEM of column B	1.079 ± 0.03168, n=60
	Mean ± SEM of column D	1.019 ± 0.02673, n=72
	Difference between means	-0.05960 ± 0.04145
	95% confidence interval	-0.1417 to 0.02246
	R squared	0.01671
	F test to compare variances
	F,DFn, Dfd	1.171, 59, 71
	P value	0.5219
	P value summary	ns
	Significantly different? (P < 0.05)	No
	Column E	untransformed tan1 air9
	vs.	vs.
	Column C	YFP-TAN1(28-33A) tan1 air9 line 1
	Unpaired t test with Welch's correction
	P value	0.0028
	P value summary	**
	Significantly different? (P < 0.05)	Yes
	One- or two-tailed P value?	Two-tailed
	Welch-corrected t, df	t=3.289 df=26.61
	How big is the difference?
	Mean ± SEM of column C	1.013 ± 0.04837, n=23
	Mean ± SEM of column E	0.8465 ± 0.01539, n=93
	Difference between means	-0.1669 ± 0.05076
	95% confidence interval	-0.2711 to -0.06271
	R squared	0.289
	F test to compare variances
	F,DFn, Dfd	2.444, 22, 92
	P value	0.0032
	P value summary	**
	Significantly different? (P < 0.05)	Yes
	Column E	untransformed tan1 air9
	vs.	vs.
	Column D	YFP-TAN1(28-33A) tan1 air9 line 3
	Unpaired t test with Welch's correction
	P value	< 0.0001
	P value summary	****
	Significantly different? (P < 0.05)	Yes
	One- or two-tailed P value?	Two-tailed
	Welch-corrected t, df	t=5.589 df=116.0
	How big is the difference?
	Mean ± SEM of column D	1.019 ± 0.02673, n=72
	Mean ± SEM of column E	0.8465 ± 0.01539, n=93
	Difference between means	-0.1724 ± 0.03084
	95% confidence interval	-0.2335 to -0.1113
	R squared	0.2121
	F test to compare variances
	F,DFn, Dfd	2.336, 71, 92
	P value	0.0001
	P value summary	***
	Significantly different? (P < 0.05)	Yes
Supplemental Figure 5B	Column C	YFP-TAN1(28-33A) tan1 air9 line 1
Mann-Whitney U-test	vs.	vs.
	Column A	TAN1-YFP tan1 air9
	Mann Whitney test
	P value	0.0017
	Exact or approximate P value?	Exact
	P value summary	**
	Significantly different? (P < 0.05)	Yes
	One- or two-tailed P value?	Two-tailed
	Sum of ranks in column A,C	822 , 453
	Mann-Whitney U	153
	Difference between medians
	Median of column A	2.128, n=26
	Median of column C	1.649, n=24
	Difference: Actual	-0.4787
	Difference: Hodges-Lehmann	-0.4082
Supplemental Figure 6E	Fluoresence Preprophase
Mann-Whitney U-test	Column B	YFP-TAN1(28-33A) tan1 air9
	vs.	vs.
	Column A	TAN1-YFP tan1 air9
	Mann Whitney test
	P value	0.4975
	Exact or approximate P value?	Exact
	P value summary	ns
	Significantly different? (P < 0.05)	No
	One- or two-tailed P value?	Two-tailed
	Sum of ranks in column A,B	403 , 300
	Mann-Whitney U	147
	Difference between medians
	Median of column A	2.165, n=20
	Median of column B	2.085, n=17
	Difference: Actual	-0.08022
	Difference: Hodges-Lehmann	-0.1007
	Fluoresence Telophase/Cytokinesis
	Column B	line 2
	vs.	vs.
	Column A	TAN1
	Mann Whitney test
	P value	0.0003
	Exact or approximate P value?	Exact
	P value summary	***
	Significantly different? (P < 0.05)	Yes
	One- or two-tailed P value?	Two-tailed
	Sum of ranks in column A,B	617 , 124
	Mann-Whitney U	46
	Difference between medians
	Median of column A	2.128, n=26
	Median of column B	1.570, n=12
	Difference: Actual	-0.5574
	Difference: Hodges-Lehmann	-0.5222
